# Supplementary material for: Changes in the number of suicide re-attempts in a French region since the inception of VigilanS, a regionwide program combining brief contact interventions (BCI)
Source: BMC Psychiatry. 2020 Jan 28;20:26. doi: 10.1186/s12888-020-2443-6 (PMC6986096; doi:10.1186/s12888-020-2443-6)
Supplement: Supplementary file 1 — Additional file 1. Dataset containing all variables used to produce results of this article. [file 12888_2020_2443_MOESM1_ESM.xlsx]

## Sheet: S1 file
Anonyme	SA 2014	VigilanS opening year	SA 2015	VigilanS SA 2015	VigilanS Penetrance 2015	SA 2016	VigilanS SA 2016	Vigilans Penetrance 2016	SA 2017	VigilanS SA 2017	Vigilans Penetrance 2017	SA 2018	Vigilans SA 2018	VigilanS Penetrance 2018	SA Variation 2014 2018	VigilanS Penetrance 2015 2018
A	407	2015	315	191	0.61	309	325	0.74	330	286	0.87	330	307	0.93	-0.189189	0.863707
B	773	2015	723	11	0.02	514	315	0.61	607	278	0.46	658	250	0.38	-0.148771	0.341327
C	449	2015	362	144	0.4	326	111	0.34	352	153	0.43	455	137	0.3	0.013363	0.364548
D	249	2017	201			214			206	68	0.33	178	57	0.32	-0.285141	0.156446
E	482	2016	420			452	178	0.39	423	228	0.54	404	255	0.63	-0.161826	0.389052
F	380	2016	305			315	84	0.27	303	46	0.15	330	43	0.13	-0.131579	0.138069
G	448	2016	545			427	115	0.27	439	72	0.16	622	56	0.09	0.388393	0.119528
H	362	2015	288	108	0.38	250	145	0.58	174	159	0.91	157	157	1	-0.566298	0.654776
I	491	2015	487	44	0.09	537	140	0.26	449	208	0.46	440	387	0.88	-0.10387	0.407214
J	324	2015	243	87	0.36	234	125	0.53	260	120	0.46	184	94	0.51	-0.432099	0.462541
K	591	2015	581	219	0.38	585	219	0.37	533	242	0.45	481	250	0.52	-0.186125	0.426606
L	721	2015	658	106	0.16	615	172	0.28	582	222	0.38	582	198	0.34	-0.192788	0.286418
M	133	2015	163	12	0.07	164	40	0.24	137	44	0.32	111	36	0.32	-0.165414	0.229565
N	458	2015	372	95	0.26	404	126	0.31	389	76	0.2	327	85	0.26	-0.286026	0.256032
O	866	2015	827	267	0.32	889	202	0.23	826	219	0.27	928	251	0.27	0.0715935	0.270605
P	1803	2015	1633	484	0.3	1587	516	0.33	1345	579	0.43	1039	914	0.88	-0.423738	0.444861
Q	184	2015	239	29	0.12	282	80	0.28	223	65	0.29	183	92	0.5	-0.00543478	0.286947
R	446	2015	502	19	0.04	522	54	0.1	511	42	0.08	698	98	0.14	0.565022	0.0953874
S	456	2015	506	73	0.14	557	104	0.19	455	90	0.2	455	150	0.33	-0.00219298	0.211353
T	132	2015	93	10	0.11	122	11	0.09	164	2	0.01	164	18	0.11	0.242424	0.0755064
U	510	2015	506	89	0.18	594	127	0.21	522	116	0.22	566	113	0.2	0.109804	0.203382
